# Supplementary material for: Cognitive behavioral therapy for irritable bowel syndrome induces bidirectional alterations in the brain-gut-microbiome axis associated with gastrointestinal symptom improvement
Source: Microbiome. 2021 Nov 30;9:236. doi: 10.1186/s40168-021-01188-6 (PMC8630837; doi:10.1186/s40168-021-01188-6)
Supplement: Supplementary file 3 — Additional file 3. [file 40168_2021_1188_MOESM3_ESM.csv]

SampleID	Gender	Age	BMI	Race_Ethnicity	CBT_Responder	Timepoint	Acetic Acid C-2	Propionic Acid C-3	Lactic Acid C-3	Isobutyric Acid C-4	Butyric Acid C-4	2-Methylbutyric Acid C-5	Isovaleric Acid C-5	Valeric Acid C-5	Hexanoic Acid C-6
BuffaloU.1551f.wk0	Female	58	25.4	White-Not_hispanic	Yes	Baseline	2240	618	0.531	121	1070	97.7	127	165	30.4
BuffaloU.1551f.wk12	Female	58	25.4	White-Not_hispanic	Yes	Post_CBT	2730	594	0.337	44.2	1480	24.8	31.5	193	113
BuffaloU.1552d.wk0	Female	53	39.9	White-Not_hispanic	Yes	Baseline	1440	742	0	116	363	84.2	132	154	41.5
BuffaloU.1552d.wk12	Female	53	39.93	White-Not_hispanic	Yes	Post_CBT	1380	519	0.389	105	325	84.2	117	138	40.5
BuffaloU.1557e.wk0	Female	43	28.8	White-Not_hispanic	Yes	Baseline	2260	647	0.812	94.5	628	51.5	77.5	103	19.3
BuffaloU.1557e.wk12	Female	43	28.8	White-Not_hispanic	Yes	Post_CBT	1670	899	0.314	66.7	712	37.2	57.4	117	3.01
BuffaloU.1558c.wk0	Female	20	20.2	White-Not_hispanic	No	Baseline	3560	1070	9.86	138	1510	106	150	74.4	1.76
BuffaloU.1558c.wk12	Female	20	20.2	White-Not_hispanic	No	Post_CBT	2550	1030	16	69.7	730	50	50.3	40	0.501
BuffaloU.1559a.wk0	Male	67	25.1	White-Not_hispanic	Yes	Baseline	2460	1270	0.612	146	561	87.4	113	149	17.1
BuffaloU.1559a.wk12	Male	67	25.1	White-Not_hispanic	Yes	Post_CBT	3270	1310	1.01	112	754	57.8	70.2	210	107
BuffaloU.1568b.wk0	Female	21	24.9	White-Not_hispanic	Yes	Baseline	3270	2580	0.751	336	2100	209	243	514	13.9
BuffaloU.1568b.wk12	Female	21	24.9	White-Not_hispanic	Yes	Post_CBT	1780	1050	5.73	186	798	165	201	245	6.97
BuffaloU.1569l.wk0	Female	25	27.8	White-Not_hispanic	Yes	Baseline	2570	980	0.53	79.8	1120	52.4	76.3	177	5.07
BuffaloU.1569l.wk12	Female	25	27.8	White-Not_hispanic	Yes	Post_CBT	4560	1430	0.463	83.8	2020	64.3	75.4	237	208
BuffaloU.1573l.wk0	Female	55	35.6	White-Not_hispanic	Yes	Baseline	674	413	0.611	128	498	119	148	156	5.84
BuffaloU.1573l.wk12	Female	55	35.6	White-Not_hispanic	Yes	Post_CBT	1080	500	0.262	139	636	124	164	181	85.3
BuffaloU.1575h.wk0	Female	26	21.5	White-Not_hispanic	Yes	Baseline	1760	396	0.678	131	203	119	160	109	8.82
BuffaloU.1575h.wk12	Female	26	21.5	White-Not_hispanic	Yes	Post_CBT	2660	1070	0.591	102	1280	73.3	76.2	256	265
BuffaloU.1583k.wk0	Female	34	28.2	Black-Not_Hispanic	Yes	Baseline	659	348	0	83	597	69.7	87.6	107	127
BuffaloU.1583k.wk12	Female	34	28.2	Black-Not_Hispanic	Yes	Post_CBT	1010	438	0.976	93.1	501	78.1	107	129	2.31
BuffaloU.1585g.wk0	Female	68	33.5	White-Not_hispanic	Yes	Baseline	2380	939	2.33	112	857	84	136	21	0.463
BuffaloU.1585g.wk12	Female	68	33.5	White-Not_hispanic	Yes	Post_CBT	2280	895	4.5	154	516	124	182	15.7	0.469
BuffaloU.1587b.wk0	Female	51	27.8	White-Not_hispanic	Yes	Baseline	999	731	0.186	129	613	119	144	23.9	1.37
BuffaloU.1587b.wk12	Female	51	27.8	White-Not_hispanic	Yes	Post_CBT	1460	851	0.269	175	832	151	203	30.3	1.94
BuffaloU.1594h.wk0	Female	52	29	White-Not_hispanic	No	Baseline	1750	333	0.402	167	149	146	195	70.4	2.56
BuffaloU.1594h.wk12	Female	52	29	White-Not_hispanic	No	Post_CBT	1520	568	0.905	125	372	87.5	131	144	40.8
BuffaloU.1597a.wk0	Male	33	25	White-Not_hispanic	Yes	Baseline	2880	1260	1.28	155	1370	97.3	156	343	30.2
BuffaloU.1597a.wk12	Male	26	25	White-Not_hispanic	Yes	Post_CBT	2620	1360	1.37	203	1300	135	211	497	57.7
BuffaloU.1599i.wk0	Female	54	29.1	Black-Not_Hispanic	No	Baseline	5370	2710	8.9	185	2200	100	156	643	148
BuffaloU.1599i.wk12	Female	54	29.1	Black-Not_Hispanic	No	Post_CBT	2020	978	2.32	142	827	107	162	319	91.4
BuffaloU.1602f.wk0	Female	47	38.3	White-Not_hispanic	Yes	Baseline	2570	1280	0.237	165	1100	141	229	230	3.78
BuffaloU.1602f.wk12	Female	47	38.3	White-Not_hispanic	Yes	Post_CBT	3190	1640	3.43	234	1220	166	261	392	4.44
BuffaloU.1604b.wk0	Female	47	37.6	Black-Not_Hispanic	Yes	Baseline	1010	557	0	110	680	82.9	111	146	8.26
BuffaloU.1604b.wk12	Female	47	37.6	Black-Not_Hispanic	Yes	Post_CBT	2050	618	0	110	844	76.8	113	186	18.6
BuffaloU.1607g.wk0	Female	47	29.3	Hispanic	No	Baseline	583	175	1.4	56.4	68.3	47.5	69.5	36.2	1.16
BuffaloU.1607g.wk12	Female	47	29.3	Hispanic	No	Post_CBT	887	363	1.22	58.8	214	44.6	63.8	45.4	2.78
BuffaloU.1609c.wk0	Female	70	35.7	White-Not_hispanic	No	Baseline	2790	913	1.54	76.1	421	38.4	71.1	104	0.725
BuffaloU.1609c.wk12	Female	70	35.7	White-Not_hispanic	No	Post_CBT	2060	1300	2.41	98	669	61.3	104	160	1.65
BuffaloU.1610i.wk0	Female	51	23.2	White-Not_hispanic	No	Baseline	1190	454	15.3	89	205	75.7	95	113	33
BuffaloU.1610i.wk12	Female	51	23.2	White-Not_hispanic	No	Post_CBT	872	348	0.373	67.9	241	55.3	82.7	129	62.1
BuffaloU.1615k.wk0	Female	46	35.9	White-Not_hispanic	Yes	Baseline	1040	263	3.67	77.2	138	60.9	80.5	83.1	10.2
BuffaloU.1615k.wk12	Female	46	35.9	White-Not_hispanic	Yes	Post_CBT	1250	376	0.661	71.6	231	52.9	75.2	83.9	13.3
BuffaloU.1616h.wk0	Male	55	30.2	White-Not_hispanic	No	Baseline	1840	327	387	14.7	373	14.5	25.1	0.889	0.406
BuffaloU.1616h.wk12	Male	55	30.2	White-Not_hispanic	No	Post_CBT	1210	657	6.1	149	464	88.3	136	155	2.4
BuffaloU.1617f.wk0	Female	26	16.7	White-Not_hispanic	No	Baseline	5030	1290	0.488	34	1810	20.3	21.4	90.7	9.9
BuffaloU.1617f.wk12	Female	26	16.7	White-Not_hispanic	No	Post_CBT	3920	1040	0	36.4	1370	22.3	33.7	73.6	6.68
BuffaloU.1618d.wk0	Female	43	25.7	White-Not_hispanic	Yes	Baseline	2900	788	0.339	332	1150	189	320	224	7.76
BuffaloU.1618d.wk12	Female	43	25.7	White-Not_hispanic	Yes	Post_CBT	1700	706	0.785	122	317	103	129	117	1.25
BuffaloU.1624l.wk0	Female	40	29.8	White-Not_hispanic	No	Baseline	567	250	0.553	52.9	134	44.6	53	2.12	0.214
BuffaloU.1624l.wk12	Female	40	29.8	White-Not_hispanic	No	Post_CBT	4.33	0	106	0.575	0	0	0	0	0.0351
BuffaloU.1625j.wk0	Male	37	23.8	White-Not_hispanic	Yes	Baseline	2850	2340	2.25	94.4	640	55	69.8	12.1	0.68
BuffaloU.1625j.wk12	Male	37	23.8	White-Not_hispanic	Yes	Post_CBT	2480	2810	41.2	17.6	595	10.6	16.1	6.53	0.231
BuffaloU.1628c.wk0	Female	46	17.7	White-Not_hispanic	Yes	Baseline	2210	1200	14.8	93.2	459	56.3	92.5	123	0.897
BuffaloU.1628c.wk12	Female	46	17.7	White-Not_hispanic	Yes	Post_CBT	2750	807	19.3	42.4	831	26.9	56.6	20.3	0.554
BuffaloU.1630g.wk0	Female	47	23.3	White-Not_hispanic	Yes	Baseline	1120	620	0.231	121	425	105	129	149	82.3
BuffaloU.1630g.wk12	Female	47	23.3	White-Not_hispanic	Yes	Post_CBT	268	86.5	0	25.6	67.6	20.1	31.4	28.8	12.9
BuffaloU.1631e.wk0	Female	22	32.9	White-Not_hispanic	Yes	Baseline	2730	1280	0.588	106	1250	76.1	88.8	148	2.43
BuffaloU.1631e.wk12	Female	22	32.9	White-Not_hispanic	Yes	Post_CBT	2300	1380	0	108	921	84.9	96	147	2.6
BuffaloU.1633a.wk0	Female	41	42.8	White-Not_hispanic	No	Baseline	1800	799	0.0234	141	1370	104	144	203	11.8
BuffaloU.1633a.wk12	Female	41	42.8	White-Not_hispanic	No	Post_CBT	4560	975	2.14	48.4	2340	25.2	35.9	141	3.42
BuffaloU.1634k.wk0	Male	51	27.1	White-Not_hispanic	Yes	Baseline	2040	1600	0.109	195	1040	165	197	26.5	0.445
BuffaloU.1634k.wk12	Male	51	27.1	White-Not_hispanic	Yes	Post_CBT	1150	739	3.27	149	591	107	144	11.9	0.502
BuffaloU.1635i.wk0	Female	41	25.1	White-Hispanic	Yes	Baseline	368	96.8	0.0776	26.8	110	25.2	31.1	30.3	25.8
BuffaloU.1635i.wk12	Female	41	25.1	White-Hispanic	Yes	Post_CBT	1120	306	0.137	118	410	92.6	120	118	76.8
BuffaloU.1636f.wk0	Female	69	18.6	Black-Not_Hispanic	No	Baseline	5130	2340	0	226	1570	103	207	580	5.45
BuffaloU.1636f.wk12	Female	69	18.6	Black-Not_Hispanic	No	Post_CBT	3480	1890	0.391	224	1060	114	215	322	3.11
BuffaloU.1638b.wk0	Male	51	21.9	White-Not_hispanic	No	Baseline	2990	1550	4.53	265	1010	186	260	394	14.9
BuffaloU.1638b.wk12	Male	51	21.9	White-Not_hispanic	No	Post_CBT	1940	1000	1.14	191	783	138	199	236	131
